# Supplementary material for: Updated reference values for static lung volumes from a healthy population in Austria
Source: Respir Res. 2024 Apr 3;25:155. doi: 10.1186/s12931-024-02782-6 (PMC10988832; doi:10.1186/s12931-024-02782-6)
Supplement: Supplementary file 3 — Additional file 3. LEAD Lookup tables lung volumes submitted [file 12931_2024_2782_MOESM3_ESM.zip]

Archive with 18 entries (18 files):
- LEAD_Lookup_tables_lung_volumes_submitted/ERV_F_LookupTable_LEAD.xlsx
- LEAD_Lookup_tables_lung_volumes_submitted/ERV_M_LookupTable_LEAD.xlsx
- LEAD_Lookup_tables_lung_volumes_submitted/FEV1_F_LookupTable_LEAD.xlsx
- LEAD_Lookup_tables_lung_volumes_submitted/FEV1_M_LookupTable_LEAD.xlsx
- LEAD_Lookup_tables_lung_volumes_submitted/FEV1FVC_F_LookupTable_LEAD.xlsx
- LEAD_Lookup_tables_lung_volumes_submitted/FEV1FVC_M_LookupTable_LEAD.xlsx
- LEAD_Lookup_tables_lung_volumes_submitted/FRC_F_LookupTable_LEAD.xlsx
- LEAD_Lookup_tables_lung_volumes_submitted/FRC_M_LookupTable_LEAD.xlsx
- LEAD_Lookup_tables_lung_volumes_submitted/FVC_F_LookupTable_LEAD.xlsx
- LEAD_Lookup_tables_lung_volumes_submitted/FVC_M_LookupTable_LEAD.xlsx
- LEAD_Lookup_tables_lung_volumes_submitted/IC_F_LookupTable_LEAD.xlsx
- LEAD_Lookup_tables_lung_volumes_submitted/IC_M_LookupTable_LEAD.xlsx
- LEAD_Lookup_tables_lung_volumes_submitted/RV_F_LookupTable_LEAD.xlsx
- LEAD_Lookup_tables_lung_volumes_submitted/RV_M_LookupTable_LEAD.xlsx
- LEAD_Lookup_tables_lung_volumes_submitted/RVTLC_F_LookupTable_LEAD.xlsx
- LEAD_Lookup_tables_lung_volumes_submitted/RVTLC_M_LookupTable_LEAD.xlsx
- LEAD_Lookup_tables_lung_volumes_submitted/TLC_F_LookupTable_LEAD.xlsx
- LEAD_Lookup_tables_lung_volumes_submitted/TLC_M_LookupTable_LEAD.xlsx
