# Supplementary material for: Updated reference values for static lung volumes from a healthy population in Austria
Source: Respir Res. 2024 Apr 3;25:155. doi: 10.1186/s12931-024-02782-6 (PMC10988832; doi:10.1186/s12931-024-02782-6)
Supplement: Supplementary file 3 — Additional file 3. LEAD Lookup tables lung volumes submitted [file 12931_2024_2782_MOESM3_ESM.zip › LEAD_Lookup_tables_lung_volumes_submitted/ERV_F_LookupTable_LEAD.xlsx]

## Sheet: Sheet 1
age
